# Supplementary material for: The Contribution of Pharmacogenetic Drug Interactions to 90-Day Hospital Readmissions: Preliminary Results from a Real-World Healthcare System
Source: J Pers Med. 2021 Nov 23;11(12):1242. doi: 10.3390/jpm11121242 (PMC8705172; doi:10.3390/jpm11121242)
Supplement: Supplementary file 1 [file jpm-11-01242-s001.zip]

Archive with 1 entries (1 files):
- jpm-1453490-supplementary.pdf
